# Supplementary material for: How minimal executive feedback influences creative idea generation
Source: PLoS One. 2017 Jun 29;12(6):e0180458. doi: 10.1371/journal.pone.0180458 (PMC5491243; doi:10.1371/journal.pone.0180458)
Supplement: S1 File — (XLSX) [file pone.0180458.s001.xlsx]

## Sheet: EXPERIMENT 1
SUBJECT	AGE	GENDER	GROUP	FIXATION	EXPANSION	FLUIDITY
1	21	F	CONTROL	9	7	16
2	17	M	CONTROL	6	3	9
3	22	F	CONTROL	12	7	19
4	20	F	CONTROL	3	5	8
5	22	M	CONTROL	6	5	11
6	20	M	CONTROL	8	9	17
7	17	F	CONTROL	2	6	8
8	18	F	CONTROL	9	2	11
9	19	F	CONTROL	4	4	8
10	18	F	CONTROL	7	1	8
11	23	F	CONTROL	12	6	18
12	24	F	CONTROL	4	7	11
13	20	M	CONTROL	5	3	8
14	18	M	CONTROL	3	2	5
15	19	M	CONTROL	10	2	12
16	18	F	CONTROL	7	0	7
17	21	F	CONTROL	17	12	29
18	19	F	CONTROL	3	8	11
19	18	F	CONTROL	4	3	7
20	30	M	CONTROL	4	2	6
21	21	M	CONGRUENT	4	1	5
22	23	F	CONGRUENT	9	4	13
23	25	M	CONGRUENT	5	12	17
24	20	M	CONGRUENT	5	8	13
25	19	F	CONGRUENT	3	3	6
26	23	M	CONGRUENT	9	4	13
27	17	M	CONGRUENT	6	9	15
28	20	M	CONGRUENT	5	7	12
29	20	M	CONGRUENT	6	0	6
30	23	M	CONGRUENT	2	20	22
31	18	M	CONGRUENT	7	6	13
32	20	M	CONGRUENT	8	10	18
33	18	F	CONGRUENT	2	3	5
34	20	F	CONGRUENT	7	3	10
35	22	F	CONGRUENT	5	2	7
36	21	F	CONGRUENT	4	13	17
37	18	M	CONGRUENT	4	9	13
38	20	F	CONGRUENT	4	14	18
39	20	M	CONGRUENT	3	4	7
40	21	M	CONGRUENT	5	3	8
41	23	M	INCONGRUENT	12	7	19
42	21	F	INCONGRUENT	14	2	16
43	19	M	INCONGRUENT	5	3	8
44	20	M	INCONGRUENT	8	1	9
45	19	M	INCONGRUENT	8	1	9
46	23	F	INCONGRUENT	6	4	10
47	21	F	INCONGRUENT	9	1	10
48	18	F	INCONGRUENT	12	1	13
49	23	M	INCONGRUENT	7	2	9
50	24	M	INCONGRUENT	4	1	5
51	20	M	INCONGRUENT	5	3	8
52	20	M	INCONGRUENT	11	4	15
53	24	M	INCONGRUENT	4	5	9
54	25	F	INCONGRUENT	15	4	19
55	17	F	INCONGRUENT	4	2	6
56	27	M	INCONGRUENT	11	4	15
57	21	F	INCONGRUENT	7	1	8
58	17	F	INCONGRUENT	6	2	8
59	18	M	INCONGRUENT	3	5	8
60	19	M	INCONGRUENT	6	2	8
	#DIV/0!

## Sheet: EXPERIMENT 2
SUBJECT	AGE	GENDER	GROUP	FIXATION	EXPANSION	FLUIDITY
1	22	M	Continue in this path	8	3	11
2	18	F	Continue in this path	11	1	12
3	22	F	Continue in this path	5	0	5
4	21	F	Continue in this path	6	1	7
5	20	M	Continue in this path	5	5	10
6	18	M	Continue in this path	0	7	7
7	20	F	Continue in this path	6	2	8
8	19	F	Continue in this path	7	3	10
9	23	F	Continue in this path	3	2	5
10	27	M	Continue in this path	5	5	10
11	19	F	Continue in this path	2	8	10
12	32	F	Continue in this path	2	1	3
13	21	M	Continue in this path	5	19	24
14	20	M	Continue in this path	9	0	9
15	21	F	Continue in this path	5	0	5
16	24	F	Continue in this path	15	2	17
17	22	F	Continue in this path	6	4	10
18	22	M	Continue in this path	7	6	13
19	20	M	Continue in this path	6	2	8
20	23	M	Continue in this path	9	1	10
21	19	M	Search for another path	6	3	9
22	18	M	Search for another path	2	0	2
23	19	F	Search for another path	7	1	8
24	17	F	Search for another path	13	2	15
25	23	M	Search for another path	3	7	10
26	24	M	Search for another path	4	4	8
27	18	F	Search for another path	4	12	16
28	18	F	Search for another path	6	4	10
29	18	F	Search for another path	9	2	11
30	36	F	Search for another path	10	6	16
31	21	F	Search for another path	3	7	10
32	24	F	Search for another path	3	4	7
33	18	M	Search for another path	6	3	9
34	23	M	Search for another path	5	4	9
35	19	M	Search for another path	9	1	10
36	19	M	Search for another path	4	5	9
37	20	F	Search for another path	5	5	10
38	20	M	Search for another path	4	2	6
39	22	M	Search for another path	5	7	12
40	20	F	Search for another path	6	5	11
